# Supplementary material for: High‐efficiency genome‐editing, transgene evaluation, and antimicrobial efficacy testing using Citrus medica L. hairy roots
Source: Plant J. 2026 Feb 18;125(4):e70745. doi: 10.1111/tpj.70745 (PMC12917295; doi:10.1111/tpj.70745)
Supplement: Supplementary file 2 — Table S1. List of primers used in this study. Table S2. Table showing Candidatus Liberibacter asiaticus (CLas) titer (normalized Ct) in leaf explants used to induce hairy roots by vector control and an AMP overexpressing construct. Table S3. Table showing Candidatus Liberibacter asiaticus (CLas) titer (normalized Ct) in leaf explants used to induce hairy roots by vector control and CmNPR3 CRISPR construct. Table S4. Table showing Candidatus Liberibacter asiaticus (CLas) titer (normalized Ct) in leaf explants used for antibiotics infiltration. [file TPJ-125-0-s001.xlsx]

## Sheet: S1
Supplementary Table S1. List of primers used in this study
Primer Name	Sequence (5'-3')	Reference
GAPC2 (qPCR)	F: TCTTGCCTGCTTTGAATGGA	Mafra et al., 2012
	R: TGTGAGGTCAACCACTGCGACAT
RNR (qPCR)	F: CATGCTCCATGAAGCTACCC	Zheng et al., 2016
	R: GGAGCATTTAACCCCACGAA
A2F	F: TATAAAGGTTGACCTTTCGAGTTT	Hocquellet et al., 1999
J5R	R: ACAAAAGCAGAAATAGCACGAACAA
Rol B	F: GCTCTTGCAGTGCTAGAT	Triplett et al., 2008
	R: GAAGGTGCAAGCTACCTCC
Rol C	F: CTCCTGACATCAAACTCG
	R: TGCTTCGAGTTATGGGTA
VirD	F: ATGCCCGATCGAGCTCAAGT	Haas et al., 1995
	R: TCGTCTGGCTGACTTTCGTCATAA
GAPC2	F: GAGGAGATCCCATGGGCAAA	Irigoyen et al., 2020
	R: AAGAGGAGCTAGGCAGTTGG
TEV-UTR	F: ACGAATCTCAAGCAATCAAGC
	R: CTCACTTTGTCGTTCGCCTA
GFP	F: CTCTTTCTCATCTTTTCACTTCTCC
	R: GGACAGGTAATGGTTGTCTGGT
NPR3 (qPCR)	F: CCTTTATCACCTCCCACACTTT	Current study
	R: TTGCTAGCTTGGCTTCAGTAG
NPR3	F: AAGCCAAGCTAGCAATGGACA
	R: AGGAACATAACCCTGATCGGC

## Sheet: S2
Supplementary Table S2. Table showing CLas titer (normalized Ct) in leaf explants used to induce hairy roots by vector control and an AMP overexpressing construct
	Leaf Explant	Normalized Ct
Control	1	23.2888
	2	20.9686
	3	22.715
	4	19.7874
	5	21.5851
	6	23.5555
	7	22.1546
	8	23.4352
	9	22.2561
	10	21.8809
AMP	1	20.4118
	2	22.3003
	3	22.1548
	4	22.6037
	5	20.9602
	6	22.6809
	7	22.8463
	8	23.6734
	9	20.8662

## Sheet: S3
Supplementary Table S3. Table showing CLas titer (normalized Ct) in leaf explants used to induce hairy roots by vector control and CmNPR3 CRISPR construct
	Leaf Explant	Normalized Ct
Control	1	22.7338
	2	23.6833
	3	22.6855
	4	24.5164
	5	22.0409
	6	22.5256
	7	22.4724
	8	20.3779
	9	21.0374
sgCmNPR3	1	21.4598
	2	21.0879
	3	20.2392
	4	20.8098
	5	21.3223
	6	23.2563
	7	21.9105
	8	21.2155
	9	20.7387

## Sheet: S4
Supplementary Table S4. Table showing CLas titer (normalized Ct) in leaf explants used for antibiotics infiltration
Treatment	Leaf id	Normalized Ct
Control (water)	CT 1	21.2411
	CT 2	21.2724
	CT 3	21.3975
	CT 4	21.5233
	CT 5	20.8974
OTC (125 PPM)	OTC 125 (1)	21.1117
	OTC 125 (2)	21.3328
	OTC 125 (3)	21.267
	OTC 125 (4)	21.7481
	OTC 125 (5)	21.3684
OTC (250 PPM)	OTC 250 (1)	22.2656
	OTC 250 (2)	20.7504
	OTC 250 (3)	21.7518
	OTC 250 (4)	21.0427
STR (125 PPM)	STR 125 (1)	22.3045
	STR 125 (2)	21.2229
	STR 125 (3)	20.4006
	STR 125 (4)	22.1791
STR (250 PPM)	STR 250 (1)	21.6193
	STR 250 (2)	21.5417
	STR 250 (3)	21.2878
	STR 250 (4)	20.4892
